# Supplementary material for: PnWRKY38-PnSUS1 axis regulates the biosynthesis of Panax notoginseng saponins
Source: Hortic Res. 2026 Jan 13;13(4):uhag012. doi: 10.1093/hr/uhag012 (PMC13095356; doi:10.1093/hr/uhag012)
Supplement: Web_Material_uhag012 [file web_material_uhag012.zip]

Archive with 2 entries (2 files):
- Supplementary files.docx
- Supplementary table.xlsx
