# Supplementary material for: PnWRKY38-PnSUS1 axis regulates the biosynthesis of Panax notoginseng saponins
Source: Hortic Res. 2026 Jan 13;13(4):uhag012. doi: 10.1093/hr/uhag012 (PMC13095356; doi:10.1093/hr/uhag012)
Supplement: Web_Material_uhag012 [file web_material_uhag012.zip › Supplementary table.xlsx]

## Sheet: Sheet1
Supplemental Table S1. List of primers used in this study.
Usage	Primer	Sequence（5’-3’）
For qRT-PCR	PnSUS1-F	CAATGTAAGATGGCTGAACCTG
	PnSUS1-R	GAAGGGTTCAAAATCCAGCTC
	WRKY38-F	ATGGCCAAAAAGTGGTGAAGG
	WRKY38-R	TCTTCTCTAGGTTCTTCCTTGC
	UGT74AE2-F	AAGCTCTCTAGCGATTTCTTGG
	UGT74AE2-R	TCAGGAGGACACAAGCTTTG
	UGT94Q2-F	GTTTGGGGTTCCAGTAATTGC
	UGT94Q2-R	ATTTGTACTAGCTCCTCCACTG
	UGT71A29-F	CACACGTGCGAGACATAATATC
	UGT71A29-R	CAATAACTCAGTGTCCGAGTTTC
	PnUGT71A53-F	CGACATGAAAATCTCTCGGTC
	PnUGT71A53-R	CTCGCACGTGTGTCTTCTG
	PnUGT71A54-F	TTTTCCCTCCAATGAGGAATTGG
	PnUGT71A54-R	TACCAATCTCTTGCTCTCCTG
	PnUGT94Q14-V3-F	ACAGTGGTGTTTGTCTGCTTTG
	PnUGT94Q14-V3-R	GAACCCCAAACTTCATACTCTC
	PnUGT71A55-F	TTTCCTAGCGTCATCGAGAC
	PnUGT71A55-R	CAATAACTCAGTGTCCGAGTG
	PnUGT94M1-F	GTGAAAGATAGAGGGGTGATTG
	PnUGT94M1-R	TGGTCAACTCCTCAACTACAC
	PnUGT94Q14-F	GTTTGGGGTTCCAGTAATTGC
	PnUGT94Q14-R	ATTTGTACTAGCTCCTCCACTG
For gene cloning	Pnsus1-F	ATGGCTGAACCTGTTCTTACC
	Pnsus1-R	CTACTGATCCACAGCAAGTGGAAC
	Pnsus2-F	ATGGCAAACGCTGAACGTATG
	Pnsus2-R	TCAATCATCTTGTGCAAGAGGAA
For overexpression	Pnsus1-KpnⅠ-F	gagctcggtacccggggatccATGGCTGAACCTGTTCTTACCC
	Pnsus1-BamH I -R	gccaagcttgcatgcctgcagCTACTGATCCACAGCAAGTGGAAC
	WRKY38-Sac I-F	gagaacacgggggacgagctcATGACTTCTTCAGGGAGCTTGG
	WRKY38-BamH I-R	gccgggccctctagaggatccTTAGCACAAGAAGGACTCGAGGA
For RNAi	Pnsus1-F	GGGGACAAGTTTGTACAAAAAAGCAGGC TTTTGGGTTATCCCGACAC
	Pnsus1-R	GGGGACCACTTTGTACAAGAAAGCTGGGTC CAGGCATAGTAAAGGCAGTA
For Yeast one-hybrid assays (Y1H)	WRKY38-BamH I-F	gtgggcatcgatacgggatccATGACTTCTTCAGGGAGCTTGG
	WRKY38-Sac I-R	attcatctgcagctcgagctcTTAGCACAAGAAGGACTCGAGGA
	Pnsus1-pro1-Kpn I-F	cttgaattcgagctcggtaccACTTTATATTTTAGGCTTTTCTTGGTTG
	Pnsus1-pro1-Sal I-R	agcacatgcctcgaggtcgacTAAAAGGTGCTAAATCTGCTGATCTG
	Pnsus1-pro2-Kpn I-F	cttgaattcgagctcggtaccCGCCGGTTTTTTGACTTATCC
	Pnsus1-pro2-Sal I-R	agcacatgcctcgaggtcgacAAAAAGAAAGGTTTTCACTTAAATGGA
	Pnsus1-pro3-Kpn I-F	cttgaattcgagctcggtaccGTGTTTGATTTTTAGGATATTCTAGAATGA
	Pnsus1-pro3-Sal I-R	agcacatgcctcgaggtcgacGGGTTTATCCAAAAGTAAAACATTTG
For Dual luciferase reporter assay (DLR)	Pnsus1-pro1-Kpn I-F	ctatagggcgaattgggtaccACTTTATATTTTAGGCTTTTCTTGGTTG
	Pnsus1-pro1-BamH I-R	cgctctagaactagtggatccTAAAAGGTGCTAAATCTGCTGATCTG
	Pnsus1-pro2-Kpn I-F	ctatagggcgaattgggtaccCGCCGGTTTTTTGACTTATCC
	Pnsus1-pro2-BamH I-R	cgctctagaactagtggatccAAAAAGAAAGGTTTTCACTTAAATGGA
	Pnsus1-pro3-Kpn I-F	ctatagggcgaattgggtaccGTGTTTGATTTTTAGGATATTCTAGAATGA
	Pnsus1-pro3-BamH I-R	cgctctagaactagtggatccGGGTTTATCCAAAAGTAAAACATTTG
